# Supplementary material for: WX-132-18B, a novel microtubule inhibitor, exhibits promising anti-tumor effects
Source: Oncotarget. 2017 May 9;8(42):71782–96. doi: 10.18632/oncotarget.17710 (PMC5641089; doi:10.18632/oncotarget.17710)
Supplement: Supplementary file 2 [file oncotarget-08-71782-s002.xlsx]

## Sheet: Sheet1
Supplementary Table 1
Target and its related Signal pathways	cell lines		agonist		antagonist		mode of analysis		Z’ factor		Activity
JAK/STAT1		STAT1-EGFP-U2OS		γ-interferon (2000U/ml,1h)		JAK inhibitor 1 (1μM,30min)		STAT1-EGFP translocation		0.73±0.09		-
JAK/STAT3		STAT3-EGFP-BHK		IL-6 (60ng/mL,30min）		CP690550 (1μM,1h)		STAT3-EGFP translocation		0.64±0.08		-
AKT		Akt1-EGFP-CHO		IGF-1 (2μg/mL,4min)		Wortmannin (500nM,1h)		Akt-EGFP translocation		0.68±0.09		-
BTK		Btk-EGFP-CHO		IGF-1 (10nM,4min)		Wortmannin (500nM,1h)		Btk-EGFP translocation		0.49±0.05		-
PI3K-Foxo4		Foxo4-EGFP-U2OS		-		Wortmannin (150nM,1h)		Foxo4-EGFP translocation		0.58±0.10		-
PI3K-PDK1		PDK1-EGFP-CHO		IGF-1 (130nM,4min)		Wortmannin (300nM,2min)		PDK1-EGFP translocation		0.29±0.18		-
PI3K-FKHR		FKHR-EGFP-U2OS		-		Wortmannin (150nM,1h)		FKHR-EGFP translocation		0.66±0.05		-
PI3K-FKHRL1		FKHRL1-EGFP-U2OS		-		Wortmannin (300n,1h)		FKHRL1-EGFP translocation		0.59±0.07		-
Raf		Raf-EGFP-CHO		IGF-1 (100nM,5min)		-		Raf-EGFP translocation		0.26±0.10		-
p38 MAPK		MAPKAP-k2-EGFP-BHK		Anisomycin (300nM,1.5h)		BIRB-796 (3μM,2min)		MAPKAP-k2-EGFP translocation		0.56±0.09		-
TGFβ-Smad2		Smad2-EGFP-CHO		TGF-β (3ng/mL,40min)		SB431542 (1μM,2h)		Smad2-EGFP translocation		0.52±0.14		-
DNA damage		Rad51-EGFP-SW480		Camptothecin (1μM,18-24h)		-		Rad51 foci formation		0.73±0.10		+
p53 ubiquitination		E6-AP: p53-EGFP-HeLa		MG-132 (5μM,24h)		-		p53(44-Ct)-EGFP accumulation in the nucleus		0.81±0.05		-
p53-Hdm2		p53-Hdm2-EGFP-CHO		Nutlin-3 (10μM,2h)		-		p53-EGFP translocation		0.63±0.01(translocation)		-
										0.50±0.15(spot dissociation)
p27 ubiquitination		SCF-Skp2 E3 Ligase: p27-EGFP-HeLa		MG-132 (5μM,24h)		-		p27Kip1-EGFP accumulation in the nucleus		0.82±0.08		-
NF-kB		p65-EGFP-CHO		IL-1β (5ng/mL,40min)		RO106-9920 (50μM,2min)		p65-EGFP translocation		0.50±0.12		-
HIF-1α		HIF-1α-EGFP-CHO		2,2'-dipyridyl (100μM,3h)		-		Hif-1α accumulation in the nucleus		0.45±0.12		-
ATF6		ATF6-EGFP-U2OS		Tunicamycin (1μM,5h)		-		ATF6-EGFP translocation		0.58±0.09		-
ERα		ERα-EGFP-U2OS		17β-estradiol (5nM,20h)		ICI182.780 (1μM,20h)		ERα-EGFP foci formation		0.55±0.09(agonist format)		-
										0.59±0.13(antagonist format)
PR		PR-EGFP-U2OS		Progesterone (30nM,30min)		-		PR-EGFP translocation		0.43±0.05		-
AR		AR-EGFP-U2OS		DHT (10nM,6h)		Mifepristone (5μM,6h)		AR-EGFP translocation and foci formation		0.54±0.06(nuclear translocation)		-
										0.63±0.02(spots formation)
S1P1		S1P1-EGFP-U2OS		S1P (0.3μM,1h)		-		S1P1-GFP accumulation in endosomes		0.83±0.03		-
